# Supplementary material for: Quantification of m6A RNA methylation modulators pattern was a potential biomarker for prognosis and associated with tumor immune microenvironment of pancreatic adenocarcinoma
Source: BMC Cancer. 2021 Jul 31;21:876. doi: 10.1186/s12885-021-08550-9 (PMC8325189; doi:10.1186/s12885-021-08550-9)
Supplement: Supplementary file 1 — Additional file 1: Table S1. The information of excluded and enrolled samples of PAAD from TCGA database. [file 12885_2021_8550_MOESM1_ESM.xlsx]

## Sheet: Table S1
Table-S1: The information of excluded and enrolled samples of PAAD from TCGA database
patient_barcode	cancer type	patient_annotation	sample_annotation	aliquot_annotation	aliquot_annotation_updated	AWG_excluded_because_of_pathology	AWG_pathology_exclusion_reason	Reviewed_by_EPC	Do_not_use	other annotation	excluded
TCGA-2L-AAQM	PAAD	Notification:Item does not meet study protocol:This case is a neuroendocrine tumor and should not have been included in the PAAD study				1	Neuroendocrine	1	TRUE		YES
TCGA-3A-A9I5	PAAD			CenterNotification:Item flagged DNU:The aliquot failed Broad pipeline QC and not all files are suitable for use. Consult the SDRF file to determine which files are usable.	Quality annotation updated because of communication with Andy Cherniak 10-Sept-2015	0		0	TRUE		YES
TCGA-3A-A9IB	PAAD			CenterNotification:Item flagged DNU:The aliquot failed Broad pipeline QC and not all files are suitable for use. Consult the SDRF file to determine which files are usable.	Quality annotation updated because of communication with Andy Cherniak 10-Sept-2015	0		0	TRUE		YES
TCGA-3A-A9IJ	PAAD	Notification:Item does not meet study protocol:This case is a neuroendocrine tumor and should not have been included in the PAAD study							TRUE		YES
TCGA-3A-A9IL	PAAD	Notification:Item does not meet study protocol:This case is a neuroendocrine tumor and should not have been included in the PAAD study				1	neuroendocrine	1	TRUE		YES
TCGA-3A-A9IN	PAAD	Notification:Item does not meet study protocol:This case is a neuroendocrine tumor and should not have been included in the PAAD study							TRUE		YES
TCGA-3A-A9IO	PAAD	Notification:Item does not meet study protocol:This case is a neuroendocrine tumor and should not have been included in the PAAD study				1	neuroendocrine	1	TRUE		YES
TCGA-3A-A9IR	PAAD	Notification:Item does not meet study protocol:This case is a neuroendocrine tumor and should not have been included in the PAAD study							TRUE		YES
TCGA-3A-A9IS	PAAD	Notification:Item does not meet study protocol:This case is a neuroendocrine tumor and should not have been included in the PAAD study				1	Neuroendocrine	1	TRUE		YES
TCGA-3A-A9IV	PAAD	Notification:Item does not meet study protocol:This case is a neuroendocrine tumor and should not have been included in the PAAD study							TRUE		YES
TCGA-3A-A9J0	PAAD			The aliquot failed Broad pipeline QC and not all files are suitable for use. Consult the SDRF file to determine which files are usable.					TRUE		YES
TCGA-F2-6880	PAAD	Notification:Item does not meet study protocol:Per the PAAD EPC, this tumor is normal pancreas with atrophy				1	<1% neoplastic cellularity	1	TRUE		YES
TCGA-F2-7273	PAAD	Notification:Item does not meet study protocol:Per the PAAD EPC, this tumor is atrophic pancreas with a single focus of low-grade PanIN							TRUE		YES
TCGA-F2-7276	PAAD	Notification:Item does not meet study protocol:Per the PAAD EPC, this tumor is atrophic pancreas with a single focus of low-grade PanIN				1	<1% neoplastic cellularity	1	TRUE		YES
TCGA-FB-A4P6	PAAD			The aliquot failed Broad pipeline QC and not all files are suitable for use. Consult the SDRF file to determine which files are usable.					TRUE		YES
TCGA-FB-AAPP	PAAD	Notification:Item does not meet study protocol:Per the PAAD EPC, this tumor is a non-invasive IPMNs				1	IPMN	1	TRUE		YES
TCGA-H6-A45N	PAAD			The aliquot failed Broad pipeline QC and not all files are suitable for use. Consult the SDRF file to determine which files are usable.					TRUE		YES
TCGA-H8-A6C1	PAAD	Notification:Item does not meet study protocol:Per the PAAD EPC, this tumor is atrophic pancreas				1	<1% neoplastic cellularity	1	TRUE		YES
TCGA-HV-A5A5	PAAD			The aliquot failed Broad pipeline QC and not all files are suitable for use. Consult the SDRF file to determine which files are usable.					TRUE		YES
TCGA-HZ-7918	PAAD	Notification:Item does not meet study protocol:Per the PAAD EPC, this tumor is an acinar cell carcinoma				1	Acinar cell carcinoma	1	TRUE		YES
TCGA-HZ-7920	PAAD	Notification:Item does not meet study protocol:Per the PAAD EPC, this tumor is atrophic pancreas							TRUE		YES
TCGA-HZ-7923	PAAD	Notification:Item does not meet study protocol:Per the PAAD EPC, this tumor is atrophic pancreas				1	<1% neoplastic cellularity	1	TRUE		YES
TCGA-HZ-7924	PAAD	Notification:Item does not meet study protocol:Per the PAAD EPC, this tumor is normal ampula of Vater							TRUE		YES
TCGA-HZ-A4BH	PAAD				Total Protein Conntent = -3.541067606	0		1	TRUE		YES
TCGA-IB-7654	PAAD	Notification:History of unacceptable prior treatment related to a prior/other malignancy:systemic treatment given to the prior/other malignancy				0		1	TRUE		YES
TCGA-IB-A5SP	PAAD			The aliquot failed Broad pipeline QC and not all files are suitable for use. Consult the SDRF file to determine which files are usable.					TRUE		YES
TCGA-IB-AAUV	PAAD	Notification:Item does not meet study protocol:Per the PAAD EPC, this tumor is normal pancreas with atrophy				1	<1% neoplastic cellularity	1	TRUE		YES
TCGA-IB-AAUW	PAAD	Notification:Item does not meet study protocol:Per the PAAD EPC, this tumor is normal pancreas with atrophy							TRUE		YES
TCGA-RL-AAAS	PAAD	Notification:Item does not meet study protocol:Per the PAAD EPC, this tumor is normal pancreas with atrophy				1	<1 neoplastic cellularity	1	TRUE		YES
TCGA-US-A77J	PAAD	Notification:Item does not meet study protocol:Per the PAAD EPC, this tumor is normal pancreas with atrophy							TRUE		YES
TCGA-2J-AABP	PAAD	Observation:Item may not meet study protocol:PAAD EPC had insufficient evidence to include this as an undifferentiated ductal adenocarcinoma				1	Undifferentiated	1	FALSE		YES
TCGA-FB-A7DR	PAAD	Observation:Item may not meet study protocol:the PAAD EPC states that this case likely did not arise in the pancreas (ampullary or duodenal)				1	Did not arise from pancreas	1	FALSE		YES
TCGA-HZ-7289	PAAD	Observation:Item may not meet study protocol:the PAAD EPC states that this case likely did not arise in the pancreas (ampullary)				1	Did not arise from pancreas	1	FALSE		YES
TCGA-HZ-8638	PAAD	Observation:Item may not meet study protocol:the PAAD EPC states that this case likely did not arise in the pancreas (ampullary)				1	did not arise in pancreas	1	FALSE		YES
TCGA-HV-A7OP	PAAD								FALSE	loss of follow-up	YES
TCGA-HZ-A8P0	PAAD								FALSE	loss of follow-up	YES
TCGA-YH-A8SY	PAAD								FALSE	loss of follow-up	YES
TCGA-2J-AAB1	PAAD								FALSE		NO
TCGA-2J-AAB4	PAAD								FALSE		NO
TCGA-2J-AAB6	PAAD								FALSE		NO
TCGA-2J-AAB8	PAAD								FALSE		NO
TCGA-2J-AAB9	PAAD								FALSE		NO
TCGA-2J-AABA	PAAD								FALSE		NO
TCGA-2J-AABE	PAAD								FALSE		NO
TCGA-2J-AABF	PAAD								FALSE		NO
TCGA-2J-AABH	PAAD								FALSE		NO
TCGA-2J-AABI	PAAD								FALSE		NO
TCGA-2J-AABK	PAAD								FALSE		NO
TCGA-2J-AABO	PAAD								FALSE		NO
TCGA-2J-AABR	PAAD								FALSE		NO
TCGA-2J-AABT	PAAD								FALSE		NO
TCGA-2J-AABU	PAAD								FALSE		NO
TCGA-2J-AABV	PAAD								FALSE		NO
TCGA-2L-AAQA	PAAD								FALSE		NO
TCGA-2L-AAQE	PAAD								FALSE		NO
TCGA-2L-AAQI	PAAD								FALSE		NO
TCGA-2L-AAQJ	PAAD								FALSE		NO
TCGA-2L-AAQL	PAAD								FALSE		NO
TCGA-3A-A9I7	PAAD								FALSE		NO
TCGA-3A-A9I9	PAAD								FALSE		NO
TCGA-3A-A9IC	PAAD								FALSE		NO
TCGA-3A-A9IH	PAAD								FALSE		NO
TCGA-3A-A9IU	PAAD								FALSE		NO
TCGA-3A-A9IX	PAAD								FALSE		NO
TCGA-3A-A9IZ	PAAD								FALSE		NO
TCGA-3E-AAAY	PAAD								FALSE		NO
TCGA-3E-AAAZ	PAAD								FALSE		NO
TCGA-F2-6879	PAAD								FALSE		NO
TCGA-F2-A44G	PAAD								FALSE		NO
TCGA-F2-A44H	PAAD								FALSE		NO
TCGA-F2-A7TX	PAAD								FALSE		NO
TCGA-F2-A8YN	PAAD								FALSE		NO
TCGA-FB-A4P5	PAAD								FALSE		NO
TCGA-FB-A545	PAAD								FALSE		NO
TCGA-FB-A5VM	PAAD								FALSE		NO
TCGA-FB-A78T	PAAD								FALSE		NO
TCGA-FB-AAPQ	PAAD								FALSE		NO
TCGA-FB-AAPS	PAAD								FALSE		NO
TCGA-FB-AAPU	PAAD								FALSE		NO
TCGA-FB-AAPY	PAAD								FALSE		NO
TCGA-FB-AAPZ	PAAD								FALSE		NO
TCGA-FB-AAQ0	PAAD								FALSE		NO
TCGA-FB-AAQ1	PAAD								FALSE		NO
TCGA-FB-AAQ2	PAAD								FALSE		NO
TCGA-FB-AAQ3	PAAD								FALSE		NO
TCGA-FB-AAQ6	PAAD								FALSE		NO
TCGA-H6-8124	PAAD								FALSE		NO
TCGA-HV-A5A3	PAAD								FALSE		NO
TCGA-HV-A5A4	PAAD								FALSE		NO
TCGA-HV-A5A6	PAAD								FALSE		NO
TCGA-HV-A7OL	PAAD								FALSE		NO
TCGA-HV-AA8V	PAAD								FALSE		NO
TCGA-HV-AA8X	PAAD								FALSE		NO
TCGA-HZ-7919	PAAD								FALSE		NO
TCGA-HZ-7922	PAAD								FALSE		NO
TCGA-HZ-7925	PAAD								FALSE		NO
TCGA-HZ-7926	PAAD								FALSE		NO
TCGA-HZ-8001	PAAD								FALSE		NO
TCGA-HZ-8002	PAAD								FALSE		NO
TCGA-HZ-8003	PAAD								FALSE		NO
TCGA-HZ-8005	PAAD								FALSE		NO
TCGA-HZ-8315	PAAD								FALSE		NO
TCGA-HZ-8317	PAAD								FALSE		NO
TCGA-HZ-8519	PAAD								FALSE		NO
TCGA-HZ-8636	PAAD								FALSE		NO
TCGA-HZ-8637	PAAD								FALSE		NO
TCGA-HZ-A49G	PAAD								FALSE		NO
TCGA-HZ-A49H	PAAD								FALSE		NO
TCGA-HZ-A49I	PAAD								FALSE		NO
TCGA-HZ-A4BK	PAAD								FALSE		NO
TCGA-HZ-A77O	PAAD								FALSE		NO
TCGA-HZ-A77P	PAAD								FALSE		NO
TCGA-HZ-A77Q	PAAD								FALSE		NO
TCGA-HZ-A8P1	PAAD								FALSE		NO
TCGA-HZ-A9TJ	PAAD								FALSE		NO
TCGA-IB-7644	PAAD								FALSE		NO
TCGA-IB-7645	PAAD								FALSE		NO
TCGA-IB-7646	PAAD								FALSE		NO
TCGA-IB-7649	PAAD								FALSE		NO
TCGA-IB-7651	PAAD								FALSE		NO
TCGA-IB-7652	PAAD								FALSE		NO
TCGA-IB-7885	PAAD								FALSE		NO
TCGA-IB-7886	PAAD								FALSE		NO
TCGA-IB-7887	PAAD								FALSE		NO
TCGA-IB-7888	PAAD								FALSE		NO
TCGA-IB-7889	PAAD								FALSE		NO
TCGA-IB-7890	PAAD								FALSE		NO
TCGA-IB-7891	PAAD								FALSE		NO
TCGA-IB-7893	PAAD								FALSE		NO
TCGA-IB-7897	PAAD								FALSE		NO
TCGA-IB-8126	PAAD								FALSE		NO
TCGA-IB-8127	PAAD								FALSE		NO
TCGA-IB-A5SO	PAAD								FALSE		NO
TCGA-IB-A5SQ	PAAD								FALSE		NO
TCGA-IB-A5SS	PAAD								FALSE		NO
TCGA-IB-A5ST	PAAD								FALSE		NO
TCGA-IB-A6UF	PAAD								FALSE		NO
TCGA-IB-A6UG	PAAD								FALSE		NO
TCGA-IB-A7LX	PAAD								FALSE		NO
TCGA-IB-A7M4	PAAD								FALSE		NO
TCGA-IB-AAUM	PAAD								FALSE		NO
TCGA-IB-AAUN	PAAD								FALSE		NO
TCGA-IB-AAUO	PAAD								FALSE		NO
TCGA-IB-AAUP	PAAD								FALSE		NO
TCGA-IB-AAUQ	PAAD								FALSE		NO
TCGA-IB-AAUR	PAAD								FALSE		NO
TCGA-IB-AAUS	PAAD								FALSE		NO
TCGA-IB-AAUT	PAAD								FALSE		NO
TCGA-IB-AAUU	PAAD								FALSE		NO
TCGA-L1-A7W4	PAAD								FALSE		NO
TCGA-LB-A7SX	PAAD								FALSE		NO
TCGA-LB-A8F3	PAAD								FALSE		NO
TCGA-LB-A9Q5	PAAD								FALSE		NO
TCGA-M8-A5N4	PAAD								FALSE		NO
TCGA-OE-A75W	PAAD								FALSE		NO
TCGA-PZ-A5RE	PAAD								FALSE		NO
TCGA-Q3-A5QY	PAAD								FALSE		NO
TCGA-Q3-AA2A	PAAD								FALSE		NO
TCGA-RB-A7B8	PAAD								FALSE		NO
TCGA-RB-AA9M	PAAD								FALSE		NO
TCGA-S4-A8RM	PAAD								FALSE		NO
TCGA-S4-A8RO	PAAD								FALSE		NO
TCGA-S4-A8RP	PAAD								FALSE		NO
TCGA-US-A774	PAAD								FALSE		NO
TCGA-US-A776	PAAD								FALSE		NO
TCGA-US-A779	PAAD								FALSE		NO
TCGA-US-A77E	PAAD								FALSE		NO
TCGA-US-A77G	PAAD								FALSE		NO
TCGA-XD-AAUG	PAAD								FALSE		NO
TCGA-XD-AAUH	PAAD								FALSE		NO
TCGA-XD-AAUI	PAAD								FALSE		NO
TCGA-XD-AAUL	PAAD								FALSE		NO
TCGA-XN-A8T3	PAAD								FALSE		NO
TCGA-XN-A8T5	PAAD								FALSE		NO
TCGA-YB-A89D	PAAD								FALSE		NO
TCGA-YY-A8LH	PAAD								FALSE		NO
TCGA-Z5-AAPL	PAAD								FALSE		NO
